# Supplementary material for: Does TBC1D4 (AS160) or TBC1D1 Deficiency Affect the Expression of Fatty Acid Handling Proteins in the Adipocytes Differentiated from Human Adipose-Derived Mesenchymal Stem Cells (ADMSCs) Obtained from Subcutaneous and Visceral Fat Depots?
Source: Cells. 2021 Jun 16;10(6):1515. doi: 10.3390/cells10061515 (PMC8235367; doi:10.3390/cells10061515)
Supplement: Supplementary file 1 [file cells-10-01515-s001.zip]

Archive with 1 entries (1 files):
- cells-1237567-supplementary.pdf
